# Supplementary material for: Structural basis for late maturation steps of mitochondrial respiratory chain complex IV within the human respirasome
Source: Nat Commun. 2026 Jan 10;17:1550. doi: 10.1038/s41467-025-68274-3 (PMC12894743; doi:10.1038/s41467-025-68274-3)
Supplement: Supplementary file 6 — Source Data [file 41467_2025_68274_MOESM6_ESM.xlsx]

## Sheet: Data-Figure 3b
Figure 3b
nmol cytochrome c oxidized/min*mg (relative to WT)
WT	NDUFA4KO	NDUFA4KO+A4
1.01173	0.388639	0.902283
0.973484	0.418014	0.696474
1.01479	0.433808	1.12813
0.893097	0.495385	0.82156
1.01836	0.52237	0.96826
1.08855	0.639902	1.11444
Statistical analysis
Comparison	Test	F	P-value
NDUFA4KO vs WT	One-wat ANOVA	35.2	4e-06
	Tukey's post hoc test

## Sheet: Data-Figure 3c
Figure 3c
Endogenous cell respiration Data							Ascorbate + TMPD cell respiration Data
nmolO2/min/106 cells							nmolO2/min/106 cells
WT	NDUFA4KO						WT	NDUFA4KO
5.17867	4.46203						6.27467	6.0519
6.74171	3.87704						7.57109	5.77245
3.715	4.11175						5.1425	6.14675
8.136	3.3325						8.61267	6.7525
13.9325	4.423						14.1857	7.52967
12.0867	4.25133						12.47	7.598
12.6233	5.04333						13.0033	7.64667
8.99667	3.07933						9.68667	5.43267
10.17	3.78367						10.6567	6.70367
10.3733	2.33						10.9633	5.69667
9.46							10.0967
Statistical analysis
Comparison	Test	t	df	95% CI	P-value		Comparison	Test	t	df	95% CI	P-value
NDUFA4KO vs WT	Welch's t-test	5.474	11.36	-7.493 to -3.207	0.0002		NDUFA4KO vs WT	Welch's t-test	3.763	11.92	-5.284 to -1.407	0.0027

## Sheet: Data-Figure 3d
Figure 3d
Endogenous cell respiration Data							FCCP cell respiration Data
nmolO2/min/106 cells							nmolO2/min/106 cells
WT	NDUFA4KO						WT	NDUFA4KO
10.0228	3.79333						13.1098	9.03778
10.5051	3.97286						14.1112	8.83857
12.2838	4.21662						17.0649	7.99844
12.6921	4.81054						18.8935	9.64013
Statistical analysis							Statistical analysis
Comparison	Test	t	df	95% CI	P-value		Comparison	Test	t	df	95% CI	P-value
NDUFA4KO vs WT	Welch's t-test	10.38	3.679	-9.165 to -5.190	0.0007		NDUFA4KO vs WT	Welch's t-test	5.035	3.388	-11.02 to -2.815	0.0112

## Sheet: Data-Figure 4b
Figure 4b
HIGD2A signal/ATP5A signal (relative to basal)
Supercomplexes			CIV			SubCIV
WT	NDUFA4KO		WT	NDUFA4KO		WT	NDUFA4KO
1	1.4722		1	1.88182		1	0.90346
1	1.39818		1	1.71656		1	0.666233
1	1.59228		1	1.60688		1	0.607495
1	1.63315		1	1.34012		1	0.667651
1	1.52334		1	2.26591		1	0.936011
			1	1.26734		1	0.323667
						1	0.129038
Statistical analysis
Comparison	Test	t	df	P-value	q-value (FDR, Benjamini, Krieger and Yekutieli)
SCs-NDUFA4KO vs WT	Multiple unpaired t-test	13.85	9	2.24505e-07	6.8025e-07
CIV-NDUFA4KO vs WT	Multiple unpaired t-test	5.505	10	0.00026	0.0003939
SubCIV-NDUFA4KO vs WT	Multiple unpaired t-test	4.333	11	0.00118884	0.00120073

## Sheet: Data-Figure S8c
Figure S8c
Supercomplexes Data								Complex IV Data
HIGD2A signal / COX1 signal (relative to WT)								HIGD2A signal / COX1 signal (relative to WT)
WT	NDUFA4KO							WT	NDUFA4KO
0.83225	2.70543							0.977375	4.1433
1.14044	2.44309							0.880118	3.43718
1.02731	1.88132							1.14251	3.03057
Statistical analysis								Statistical analysis
Comparison	Test	t	df	95% CI	P-value			Comparison	Test	t	df	95% CI	P-Value
NDUFA4KO vs WT	Unpaired t-test	5.182	4	0.6236 to 2.063	0.0066			NDUFA4KO vs WT	Unpaired t-test	7.596	4	1.610 to 3.464	0.0016
